# Supplementary material for: Chemical Compositions and Experimental and Computational Modeling of the Anticancer Effects of Cnidocyte Venoms of Jellyfish Cassiopea andromeda and Catostylus mosaicus on Human Adenocarcinoma A549 Cells
Source: Mar Drugs. 2023 Mar 7;21(3):168. doi: 10.3390/md21030168 (PMC10057638; doi:10.3390/md21030168)
Supplement: Supplementary file 1 [file marinedrugs-21-00168-s001.zip]

Archive with 3 entries (3 files):
- marinedrugs-1982838-supplementary-12.2.pdf
- Video S1.mp4
- Video S2.mp4
